# Supplementary material for: Global 5-Hydroxymethylcytosine Levels Are Profoundly Reduced in Multiple Genitourinary Malignancies
Source: PLoS One. 2016 Jan 19;11(1):e0146302. doi: 10.1371/journal.pone.0146302 (PMC4718593; doi:10.1371/journal.pone.0146302)
Supplement: S1 Dataset — (XLSX) [file pone.0146302.s001.xlsx]

## Sheet: Bladder
Primary H score values of tumor and benign lesions in the UCC cohort.
SpecimenTypeID	stage at cystectomy (2010 AJCC)	H score median tumor	H score median benign
Radical Cystoprostatectomy	T3	15	85
Other	T2b	10	115
Radical Cystoprostatectomy	T2b	5	150
Radical Cystoprostatectomy	T2b	25	195
Radical Cystoprostatectomy	T2b	5	142.5
Radical Cystoprostatectomy	T2b	80	147.5
Radical Cystoprostatectomy	T3a	45	100
Radical Cystoprostatectomy	T3a	10	140
Bladder	T3b	30	130
Radical Cystoprostatectomy	T4a	0	120
Bladder	T3b	0	47.5
Radical Cystoprostatectomy	T3a	5	.
Radical Cystoprostatectomy	T3a	10	95
Radical Cystoprostatectomy	T2b	0	180
Bladder	T3a	35	202.5
Radical Cystoprostatectomy	T1	25	25
Radical Cystoprostatectomy	T2a	0	170
Radical Cystoprostatectomy	T3a	50	105
Bladder	T2	5	85
Radical Cystoprostatectomy	T4a	5	85
Radical Cystoprostatectomy	T3b	85	75
Radical Cystectomy	T2b	0	.
Bladder	T4a	110	180
Radical Cystoprostatectomy	T3b	5	90
Radical Cystectomy	T3a	10	80
Radical Cystoprostatectomy	T3b	40	72.5
Radical Cystoprostatectomy	T3	67	115
Radical Cystoprostatectomy	T2	50	.
Radical Cystoprostatectomy	T3a	35	147.5
Radical Cystoprostatectomy	T1	30	160
Radical Cystoprostatectomy	TIs	10	105
Radical Cystoprostatectomy	T3b	37.5	.
Radical Cystoprostatectomy	T2	10	.
Radical Cystoprostatectomy	TIS	33.5	70
Radical Cystoprostatectomy	T1	80	200
Other	T1	30	215
Bladder	Tis	5	135
Radical Cystoprostatectomy	T2b	40	127.5
Radical Cystoprostatectomy	TIS	5	120
Bladder	T3a	80	92.5
Radical Cystoprostatectomy	T2b	130	5
Bladder	T4a	0	190
Radical Cystoprostatectomy	T4a	60	260
Radical Cystoprostatectomy	T1	120	165
Radical Cystoprostatectomy	T3a	10	80
Bladder	T2a	60	.
Bladder	T2a	30	210
Radical Cystectomy	T2	.	.
Bladder	T4a	.	.
Bladder	T2b	50	140
Radical Cystoprostatectomy	Ta	50	155
Radical Cystoprostatectomy	Ta	40	80
Radical Cystoprostatectomy	T3a	60	.
Radical Cystoprostatectomy	T3a	112.5	.
Radical Cystoprostatectomy	T3b	30	120

## Sheet: Renal
Primary H score values of tumor and benign lesions in the RCC cohort.
Stage	Fuhrman	5hmC median H score Tumor	5hmC median H score benign
pT3b	3	1	120
pT1a	3	7.5	177.5
pT1a	2	90	175
.	2	54	200
pT1a	2	10	187.5
pT1a	2	2.5	220
pT1a	2	170	237.5
pT1a	3	35	165
pT1a	1	120	227.5
pT1b	2	0	175
pT1a	2	0	165
pT1b	2	68.5	187.5
pT1a	2	85	230
pT1b	.	192.5	112.5
pT1a	2	112.5	62.5
pT3a	3	2.5	125
pT1a	2	85	135
pT1b	2	190	197.5
pT1a	2	77.5	180
pT1a	3	62.5	155
pT1b	2	45	190
pT1a	2	115	170
pT1a	1	45	180
pT1b	3	32.5	155
pT1b	2	157.5	205
pT1a	2	77.5	187.5
pT1a	2	87.5	210
pT1a	2	21	100
pT3a	3	3.5	135
pT1a	2	120	135
pT2	3	145	175
pT3a	3	70	202.5
pT1a	3	97.5	197.5
pT3a	3	51.25	187.5
pT1a	2	102.5	105
pT3a	2	31.5	207.5
pT1b	2	92.5	182.5
pT1a	2	70	0
pT1a	2	70	125
pT1a	2	25	150
pT3a	3	130	197.5
pT3a	3	1	140
pT1b	2	35	87.5
pT1a	2	52.5	150
pT1a	2	10	195
pT1a	2	4	150
pT1b	2	15	195
pT1a	2	77.5	115
pT3a	3	0	165
pT3a	2	26	160
pT3a	3	85	192.5
pT1b	3	35	180
pT2	4	42.5	185
pT1a	2	85	220
pT3a	4	10	205
pT1b	2	30	187.5
pT1a	2	65	175
pT3a	2	40	147.5
pT1a	3	20	107.5
pT3a	2	27.5	142.5
pT1b	2	75	225
pT3a	3	3.5	145
pT1a	3	85	197.5
pT1a	2	7.5	207.5
pT1a	3	37.5	170
pT3a	3	60	197.5
pT1b	3	21	160
pT3a	3	67.5	160
pT1a	2	95	190
pT1a	2	115	172.5
Metastasis	.	35
Metastasis	.	0
Metastasis	.	30
Metastasis	.	70
Metastasis	.	5
Metastasis	.	5
Metastasis	.	80
Metastasis	.	182.5
Metastasis	.	20
Metastasis	.	50
Metastasis	.	85
Metastasis	.	90
Metastasis	.	25
Metastasis	.	90
Metastasis	.	95
Metastasis	.	80
Metastasis	.	0
Metastasis	.	75
Metastasis	.	0
Metastasis	.	100
Metastasis	.	15
Metastasis	.	20
Metastasis	.	170
Metastasis	.	155
Metastasis	.	112.5
Metastasis	.	190
Metastasis	.	17
Metastasis	.	105
Metastasis	.	120
Metastasis	.	170
Metastasis	.	30
Metastasis	.	200
Metastasis	.	47.5
Metastasis	.	55
Metastasis	.	55
Metastasis	.	80
Metastasis	.	130
Metastasis	.	20
Metastasis	.	85
Metastasis	.	70
Metastasis	.	90
